# Supplementary material for: Vascular Inflammatory Markers as Predictors of Peripheral Arterial Disease Patients’ Quality-of-Life Changes after Endovascular Treatment
Source: J Clin Med. 2023 May 11;12(10):3412. doi: 10.3390/jcm12103412 (PMC10219135; doi:10.3390/jcm12103412)
Supplement: Supplementary file 1 [file jcm-12-03412-s001.zip]

Archive with 3 entries (3 files):
- Supplementary Figure S1.pdf
- Supplementary Figure S2.png
- Supplementary Table S1.pdf
